# Supplementary material for: Bioactive Compounds Discovery from French Guiana Plant Extracts Through Antitubercular Screening and Molecular Networking
Source: Plants (Basel). 2025 Sep 30;14(19):3028. doi: 10.3390/plants14193028 (PMC12526154; doi:10.3390/plants14193028)
Supplement: Supplementary file 1 [file plants-14-03028-s001.zip]

Archive with 1 entries (1 files):
- plants-3891435-supplementary.pdf
